# Supplementary material for: Patients’ out-of-pocket expenses analysis of presurgical teledermatology
Source: Cost Eff Resour Alloc. 2019 Aug 23;17:18. doi: 10.1186/s12962-019-0186-3 (PMC6708152; doi:10.1186/s12962-019-0186-3)
Supplement: Supplementary file 1 — Additional file 1. Raw data (Table A) and analysed data (Table B) used to estimate out-of-pocket expenses. [file 12962_2019_186_MOESM1_ESM.xlsx]

## Sheet: Table A
ID	Diagnosed Dermatoses	PCC Name	Zip_X	Zip_Y	PCC_X	PCC_Y	HGO_X	HGO_Y	Request Date From PCC	Medical Consultation Date #1	Medical Consultation Date #2	Date of Surgery	Gender	Age
											(if needed)	(if needed)
1	Perniosis	CS Quinta da Lomba	38.643946	-9.053402	38.643946	-9.053402	38.673630	-9.175934	2016-12-21	2017-01-06			0	71
2	Basal Cell Carcinoma	USF Costa do Mar	38.665945	-9.194638	38.644954	-9.236880	38.673631	-9.175935	2016-12-30	2017-01-06		2017-02-21	1	64
3	Ondontogenic Granuloma	USF Costa do Mar	38.665945	-9.194638	38.644954	-9.236880	38.673632	-9.175936	2016-12-30	2017-01-06		2017-02-10	1	56
4	Angioma	USF Costa do Mar	38.665945	-9.194638	38.644954	-9.236880	38.673633	-9.175937	2016-12-30	2017-01-06			1	90
5	Dermatofibroma	USF Costa do Mar	38.665945	-9.194638	38.644954	-9.236880	38.673634	-9.175938	2016-12-30	2017-01-06			0	45
6	Viral Wart	USF Costa do Mar	38.665945	-9.194638	38.644954	-9.236880	38.673635	-9.175939	2016-12-09	2017-01-06		2017-03-17	1	62
7	Nevomelanocytic Nevus	USF Monte da Caparica	38.665632	-9.186773	38.665632	-9.186773	38.673636	-9.175940	2017-01-11	2017-01-20		2017-03-02	1	63
8	Neurofibroma	CS Quinta da Lomba	38.635545	-9.032855	38.643946	-9.053402	38.673637	-9.175941	2017-01-12	2017-01-20	2017-05-15	2017-09-28	0	50
9	Leg Ulcer	UCSP Charneca da Caparica	38.627108	-9.199480	38.627108	-9.199480	38.673638	-9.175942	2017-01-16	2017-01-20		2017-02-20	1	81
10	Seborrheic Keratosis	USF Monte da Caparica	38.665632	-9.186773	38.665632	-9.186773	38.673639	-9.175943	2017-01-25	2017-02-03		2017-03-10	0	69
11	Actinic Keratosis	CS Quinta da Lomba	38.635545	-9.032855	38.643946	-9.053402	38.673640	-9.175944	2017-01-25	2017-02-03		2017-05-05	1	72
12	Mucocele	CS Quinta da Lomba	38.643946	-9.053402	38.643946	-9.053402	38.673641	-9.175945	2017-01-27	2017-02-03		2017-03-18	1	52
13	Actinic Keratosis	UCSP Charneca da Caparica	38.665945	-9.194638	38.627108	-9.199480	38.673642	-9.175946	2017-01-27	2017-02-03		2017-03-06	0	69
14	Nevomelanocytic Nevus	CS Quinta da Lomba	38.643946	-9.053402	38.643946	-9.053402	38.673643	-9.175947	2017-02-03	2017-02-10			1	43
15	Actinic Keratosis	USF Lavradio	38.669486	-9.052917	38.669486	-9.052917	38.673644	-9.175948	2017-02-06	2017-02-10			1	58
16	Angioma	CS Quinta da Lomba	38.643946	-9.053402	38.643946	-9.053402	38.673645	-9.175949	2017-02-02	2017-02-10	2017-03-20	2017-07-03	1	77
17	Actinic Keratosis	USF Costa do Mar	38.665945	-9.194638	38.644954	-9.236880	38.673646	-9.175950	2017-02-13	2017-02-17			0	49
18	Nevomelanocytic Nevus	UCSP Charneca da Caparica	38.627108	-9.199480	38.627108	-9.199480	38.673647	-9.175951	2017-02-14	2017-02-17		2017-05-26	0	53
19	Basal Cell Carcinoma	UCSP Charneca da Caparica	38.665945	-9.194638	38.627108	-9.199480	38.673648	-9.175952	2017-02-14	2017-02-17		2017-07-03	1	74
20	Actinic Keratosis	USF Cova da Piedade	38.681175	-9.157685	38.677696	-9.154036	38.673649	-9.175953	2017-02-15	2017-02-17		2017-04-17	1	76
21	Basal Cell Carcinoma	USF Monte da Caparica	38.681175	-9.157685	38.665632	-9.186773	38.673650	-9.175954	2017-01-02	2017-02-24	2017-04-28	2017-08-11	1	76
22	Actinic Keratosis	USF Monte da Caparica	38.621243	-9.082701	38.665632	-9.186773	38.673651	-9.175955	2017-02-15	2017-02-24		2017-06-09	1	63
23	Squamous Cell Carcinoma	USF Amora S.	38.627941	-9.114108	38.627941	-9.114108	38.673652	-9.175956	2017-02-17	2017-02-24		2017-07-26	1	74
24	Basal Cell Carcinoma	USF Costa do Mar	38.665945	-9.194638	38.644954	-9.236880	38.673653	-9.175957	2017-02-17	2017-02-24		2017-07-05	0	76
25	Basal Cell Carcinoma	USF Costa do Mar	38.665945	-9.194638	38.644954	-9.236880	38.673654	-9.175958	2017-02-17	2017-02-24		2017-04-08	0	74
26	Venous Lake	USF Costa do Mar	38.665945	-9.194638	38.644954	-9.236880	38.673655	-9.175959	2017-02-17	2017-02-24			1	40
27	Basal Cell Carcinoma	USF Costa do Mar	38.665945	-9.194638	38.644954	-9.236880	38.673656	-9.175960	2017-02-17	2017-02-24		2017-05-22	0	77
28	Actinic Keratosis	USF Costa do Mar	38.665945	-9.194638	38.644954	-9.236880	38.673657	-9.175961	2017-02-17	2017-02-24		2017-05-19	0	80
29	Actinic Keratosis	USF Cova da Piedade	38.681175	-9.157685	38.677696	-9.154036	38.673658	-9.175962	2017-02-22	2017-03-03		2017-07-03	0	89
30	Nevomelanocytic Nevus	USF Cova da Piedade	38.565335	-9.046047	38.677696	-9.154036	38.673659	-9.175963	2017-02-23	2017-03-03		2017-09-04	0	32
31	Basal Cell Carcinoma	USF Costa do Mar	38.665945	-9.194638	38.644954	-9.236880	38.673660	-9.175964	2017-02-24	2017-03-03		2017-04-26	1	62
32	Angiofibroma	USF Costa do Mar	38.665945	-9.194638	38.644954	-9.236880	38.673661	-9.175965	2017-02-24	2017-03-03	2017-05-22		1	48
33	Seborrheic Keratosis	USF Cova da Piedade	38.672020	-9.169988	38.677696	-9.154036	38.673662	-9.175966	2017-02-28	2017-03-03	2017-05-29		0	74
34	Basal Cell Carcinoma	USF Cuidar Saúde	38.640920	-9.098922	38.640920	-9.098922	38.673663	-9.175967	2017-03-03	2017-03-10			0	87
35	Fibroma	CS Alcochete	38.748161	-8.965052	38.748161	-8.965052	38.673664	-9.175968	2017-03-03	2017-03-10			0	78
36	Seborrheic Keratosis	UCSP Charneca da Caparica	38.627108	-9.199480	38.627108	-9.199480	38.673665	-9.175969	2017-03-07	2017-03-10	2017-03-20		0	82
37	Nevomelanocytic Nevus	USF FF-MAIS	38.565335	-9.046047	38.561011	-9.086742	38.673666	-9.175970	2017-03-13	2017-03-17	2017-04-28		0	40
38	Squamous Cell Carcinoma	USF Monte da Caparica	38.665632	-9.186773	38.665632	-9.186773	38.673667	-9.175971	2017-03-08	2017-03-17	2017-06-01	2017-07-21	1	77
39	Basal Cell Carcinoma	USF FF-MAIS	38.621243	-9.082701	38.561011	-9.086742	38.673668	-9.175972	2017-02-24	2017-03-17		2017-05-12	0	72
40	Actinic Keratosis	USF Charneca do Sol	38.665945	-9.194638	38.627108	-9.199480	38.673669	-9.175973	2017-02-02	2017-03-17		2017-05-19	0	75
41	Actinic Keratosis	USF Cova da Piedade	38.672020	-9.169988	38.677696	-9.154036	38.673670	-9.175974	2017-02-17	2017-03-17		2017-05-19	1	67
42	Squamous Cell Carcinoma	USF CSI-Seixal	38.640920	-9.098922	38.640920	-9.098922	38.673671	-9.175975	2017-03-15	2017-03-31		2017-05-06	1	75
43	Seborrheic Keratosis	USF CSI-Seixal	38.640920	-9.098922	38.640920	-9.098922	38.673672	-9.175976	2017-03-15	2017-03-31		2017-09-25	0	58
44	Actinic Keratosis	USF CSI-Seixal	38.640920	-9.098922	38.640920	-9.098922	38.673673	-9.175977	2017-03-15	2017-03-31		2017-05-06	0	90
45	Basal Cell Carcinoma	USF Amora S.	38.627941	-9.114108	38.627941	-9.114108	38.673674	-9.175978	2017-03-17	2017-03-31	2017-05-22	2017-07-12	1	82
46	Nevomelanocytic Nevus	USF FF-MAIS	38.565335	-9.046047	38.561011	-9.086742	38.673675	-9.175979	2017-03-20	2017-03-31	2017-05-23		1	40
47	Seborrheic Keratosis	USF Amora S.	38.621243	-9.082701	38.627941	-9.114108	38.673676	-9.175980	2017-03-17	2017-03-31	2017-05-05		0	68
48	Actinic Keratosis	USF Cova da Piedade	38.681175	-9.157685	38.677696	-9.154036	38.673677	-9.175981	2017-03-20	2017-04-21		2017-04-24	1	64
49	Eczema	USF Amora S.	38.627941	-9.114108	38.627941	-9.114108	38.673678	-9.175982	2017-03-17	2017-04-21		2017-06-26	1	80
50	Basal Cell Carcinoma	USF Costa do Mar	38.665945	-9.194638	38.644954	-9.236880	38.673679	-9.175983	2017-03-17	2017-04-21	2017-05-22	2017-07-14	0	82
51	Squamous Cell Carcinoma	USF Costa do Mar	38.665945	-9.194638	38.644954	-9.236880	38.673680	-9.175984	2017-03-24	2017-04-21		2017-05-15	1	74
52	Malignant Melanoma	USF Charneca do Sol	38.627108	-9.199480	38.627108	-9.199480	38.673681	-9.175985	2017-03-20	2017-04-21		2017-05-11	0	85
53	Basal Cell Carcinoma	USF Lavradio	38.669486	-9.052917	38.669486	-9.052917	38.673682	-9.175986	2017-03-27	2017-04-21	2017-05-15	2017-07-12	0	89
54	Nevomelanocytic Nevus	UCSP Montijo	38.708484	-8.978977	38.708484	-8.978977	38.673683	-9.175987	2017-03-21	2017-04-28		2017-05-12	1	37
55	Nevomelanocytic Nevus	USF CSI-Seixal	38.640920	-9.098922	38.640920	-9.098922	38.673684	-9.175988	2017-03-27	2017-04-28		2017-05-18	0	51
56	Basal Cell Carcinoma	USF Monte da Caparica	38.665632	-9.186773	38.665632	-9.186773	38.673685	-9.175989	2017-03-31	2017-04-28	2017-06-05	2017-07-03	1	63
57	Basal Cell Carcinoma	USF Cova da Piedade	38.672020	-9.169988	38.677696	-9.154036	38.673686	-9.175990	2017-04-05	2017-04-28	2017-06-05	2017-07-07	0	65
58	Nevomelanocytic Nevus	USF Cova da Piedade	38.672020	-9.169988	38.677696	-9.154036	38.673687	-9.175991	2017-04-05	2017-04-28		2017-06-23	0	25
59	Actinic Keratosis	USF Monte da Caparica	38.665632	-9.186773	38.665632	-9.186773	38.673688	-9.175992	2017-04-07	2017-05-05		2017-06-26	1	62
60	Basal Cell Carcinoma	USF Cova da Piedade	38.672020	-9.169988	38.677696	-9.154036	38.673689	-9.175993	2017-04-28	2017-05-05	2017-05-08	2017-05-29	1	81
61	Basal Cell Carcinoma	USF CSI-Seixal	38.640920	-9.098922	38.640920	-9.098922	38.673690	-9.175994	2017-04-10	2017-05-05	2017-06-26	2017-08-25	1	84
62	Seborrheic Keratosis	USF Amora S.	38.627941	-9.114108	38.627941	-9.114108	38.673691	-9.175995	2017-04-11	2017-05-05		2017-07-10	0	69
63	Actinic Keratosis	USF Amora S.	38.627941	-9.114108	38.627941	-9.114108	38.673692	-9.175996	2017-03-31	2017-05-05		2018-02-09	1	79
64	Basal Cell Carcinoma	USF Charneca do Sol	38.643132	-9.179800	38.627108	-9.199480	38.673693	-9.175997	2017-04-19	2017-05-05		2017-07-07	1	66
65	Squamous Cell Carcinoma	USF Amora S.	38.621243	-9.082701	38.627941	-9.114108	38.673694	-9.175998	2017-04-20	2017-05-05	2017-05-29	2017-06-07	1	72
66	Basal Cell Carcinoma	USF Monte da Caparica	38.665632	-9.186773	38.665632	-9.186773	38.673695	-9.175999	2017-04-13	2017-05-19		2017-06-30	1	78
67	Actinic Keratosis	USF Amora S.	38.627941	-9.114108	38.627941	-9.114108	38.673696	-9.176000	2017-04-28	2017-05-19		2017-06-30	0	75
68	Nevomelanocytic Nevus	USF Costa do Mar	38.712422	-9.151319	38.644954	-9.236880	38.673697	-9.176001	2017-04-28	2017-05-19		2017-06-23	0	40
69	Actinic Keratosis	USF Costa do Mar	38.665945	-9.194638	38.644954	-9.236880	38.673698	-9.176002	2017-04-28	2017-05-19		2017-06-09	0	85
70	Nevomelanocytic Nevus	USF Cova da Piedade	38.681175	-9.157685	38.677696	-9.154036	38.673699	-9.176003	2017-05-08	2017-05-26		2017-06-23	1	32
71	Nevomelanocytic Nevus	USF S. João do Pragal	38.724729	-9.127500	38.670587	-9.170931	38.673700	-9.176004	2017-05-09	2017-05-26		2017-07-07	0	34
72	Malignant Melanoma	USF Amora S.	38.627941	-9.114108	38.627941	-9.114108	38.673701	-9.176005	2017-05-26	2017-06-02		2017-06-05	0	57
73	Ondontogenic Granuloma	USF CSI-Seixal	38.640920	-9.098922	38.640920	-9.098922	38.673702	-9.176006	2017-05-22	2017-06-09			0	63
74	Seborrheic Keratosis	USF Amora S.	38.627941	-9.114108	38.627941	-9.114108	38.673703	-9.176007	2017-05-26	2017-06-09		2018-01-22	1	75
75	Nevomelanocytic Nevus	USF Cova da Piedade	38.626504	-9.160364	38.677696	-9.154036	38.673704	-9.176008	2017-05-16	2017-06-09	2017-07-10	2017-07-17	0	71
76	Nevomelanocytic Nevus	USF Amora S.	38.621243	-9.082701	38.627941	-9.114108	38.673705	-9.176009	2017-05-31	2017-06-09		2017-07-17	0	49
77	Keratoacanthoma	USF S. João do Pragal	38.670587	-9.170931	38.670587	-9.170931	38.673706	-9.176010	2017-06-01	2017-06-09	2017-07-10	2017-08-25	1	70
78	Seborrheic Keratosis	USF Amora S.	38.627941	-9.114108	38.627941	-9.114108	38.673707	-9.176011	2017-05-26	2017-06-09			1	72
79	Blue Nevus	USF FF-MAIS	38.561011	-9.086742	38.561011	-9.086742	38.673708	-9.176012	2017-06-01	2017-06-23			1	70
80	Squamous Cell Carcinoma	USF Cova da Piedade	38.681175	-9.157685	38.677696	-9.154036	38.673709	-9.176013	2017-06-05	2017-06-23	2017-08-28	2017-07-27	0	94
81	Actinic Keratosis	USF CSI-Seixal	38.640920	-9.098922	38.640920	-9.098922	38.673710	-9.176014	2017-06-06	2017-06-23		2017-07-21	1	60
82	Basal Cell Carcinoma	USF S. João do Pragal	38.681175	-9.157685	38.670587	-9.170931	38.673711	-9.176015	2017-06-07	2017-06-23		2017-07-07	0	71
83	Basal Cell Carcinoma	USF S. João do Pragal	38.670587	-9.170931	38.670587	-9.170931	38.673712	-9.176016	2017-06-07	2017-06-23		2017-07-14	0	72
84	Actinic Keratosis	USF Cova da Piedade	38.665945	-9.194638	38.677696	-9.154036	38.673713	-9.176017	2017-06-01	2017-06-30		2017-07-22	0	58
85	Actinic Keratosis	USF Cova da Piedade	38.672020	-9.169988	38.677696	-9.154036	38.673714	-9.176018	2017-06-02	2017-06-30		2017-07-23	0	63
86	Seborrheic Keratosis	USF Cova da Piedade	38.681175	-9.157685	38.677696	-9.154036	38.673715	-9.176019	2017-06-05	2017-06-30			1	74
87	Squamous Cell Carcinoma	USF CSI-Seixal	38.640920	-9.098922	38.640920	-9.098922	38.673716	-9.176020	2017-06-07	2017-06-30		2017-07-21	1	81
88	Pyogenic Granuloma	USF FF-MAIS	38.561011	-9.086742	38.561011	-9.086742	38.673717	-9.176021	2017-06-08	2017-06-30		2017-07-14	0	73
89	Nevomelanocytic Nevus	USF Costa do Mar	38.665945	-9.194638	38.644954	-9.236880	38.673718	-9.176022	2017-06-09	2017-06-30		2017-07-07	0	33
90	Basal Cell Carcinoma	UCSP Sto. António e Laranjeiro	38.656224	-9.152500	38.656224	-9.152500	38.673719	-9.176023	2016-06-28	2017-01-02		2017-04-24	0	72
91	Actinic Keratosis	USF Sobreda	38.665945	-9.194638	38.642374	-9.193042	38.673720	-9.176024	2016-11-02	2017-01-02		2017-01-02	1	77
92	Basal Cell Carcinoma	USF Amora S.	38.627941	-9.114108	38.627941	-9.114108	38.673721	-9.176025	2016-11-11	2017-01-02	2017-01-02	2017-01-16	0	51
93	Actinic Keratosis	USF Costa do Mar	38.665945	-9.194638	38.644954	-9.236880	38.673722	-9.176026	2016-09-09	2017-01-09		2017-01-09	1	76
94	Basal Cell Carcinoma	UCSP Corroios	38.638274	-9.154332	38.638274	-9.154332	38.673723	-9.176027	2016-06-21	2016-10-31		2017-01-09	1	67
95	Basal Cell Carcinoma	USF Sobreda	38.642374	-9.193042	38.642374	-9.193042	38.673724	-9.176028	2016-08-04	2016-09-14	2016-09-14	2016-12-07	0	66
96	Seborrheic Keratosis	UCSP Corroios	38.638274	-9.154332	38.638274	-9.154332	38.673725	-9.176029	2016-12-29	2017-01-23		2017-01-23	1	50
97	Malignant Melanoma	USF Amora S.	38.627941	-9.114108	38.627941	-9.114108	38.673726	-9.176030	2017-01-19	2017-01-30		2017-01-30	0	63
98	Basal Cell Carcinoma	UCSP Sto. António e Laranjeiro	38.656224	-9.152500	38.656224	-9.152500	38.673727	-9.176031	2016-10-12	2017-01-30		2017-02-13	0	88
99	Basal Cell Carcinoma	UCSP Corroios	38.638274	-9.154332	38.638274	-9.154332	38.673728	-9.176032	2016-11-08	2017-02-06		2017-03-31	1	76
100	Basal Cell Carcinoma	UCSP Charneca da Caparica	38.665945	-9.194638	38.627108	-9.199480	38.673729	-9.176033	2016-11-04	2017-02-06		2017-02-24	1	85
101	Seborrheic Keratosis	USF Cova da Piedade	38.659522	-9.162090	38.677696	-9.154036	38.673730	-9.176034	2015-11-24	2017-02-13			0	89
102	Eczema	UCSP Charneca da Caparica	38.627108	-9.199480	38.627108	-9.199480	38.673731	-9.176035	2016-08-04	2017-02-20			0	83
103	Pyogenic Granuloma	UCSP Corroios	38.638274	-9.154332	38.638274	-9.154332	38.673732	-9.176036	2017-02-20	2017-05-18		2017-05-30	0	22
104	Actinic Keratosis	USF Lavradio	38.644431	-9.058983	38.669486	-9.052917	38.673733	-9.176037	2016-11-08	2017-03-06		2017-03-06	0	91
105	Actinic Keratosis	USF Costa do Mar	38.665945	-9.194638	38.644954	-9.236880	38.673734	-9.176038	2016-11-18	2017-03-06		2017-03-06	0	67
106	Basal Cell Carcinoma	UCC Estremoz	39.050217	-7.891497	38.848444	-7.586191	38.673735	-9.176039	2016-12-15	2017-03-06		2017-05-17	1	65
107	Squamous Cell Carcinoma	USF S. João do Pragal	38.670587	-9.170931	38.670587	-9.170931	38.673736	-9.176040	2017-02-14	2017-03-13		2017-05-19	1	71
108	Basal Cell Carcinoma	USF CSI-Seixal	38.610891	-9.131178	38.640920	-9.098922	38.673737	-9.176041	2016-12-31	2017-03-27		2017-06-01	0	62
109	Actinic Keratosis	USF Costa do Mar	38.665945	-9.194638	38.644954	-9.236880	38.673738	-9.176042	2017-02-01	2017-03-27		2017-03-27	0	86
110	Basal Cell Carcinoma	USF Amora S.	38.627941	-9.114108	38.627941	-9.114108	38.673739	-9.176043	2016-07-11	2017-01-09		2017-04-10	1	60
111	Basal Cell Carcinoma	USF CSI-Seixal	38.640920	-9.098922	38.640920	-9.098922	38.673740	-9.176044	2016-07-25	2017-04-24		2017-07-14	1	65
112	Actinic Keratosis	USF S. João do Pragal	38.670587	-9.170931	38.670587	-9.170931	38.673741	-9.176045	2016-12-21	2017-04-24		2017-04-24	0	64
113	Basal Cell Carcinoma	USF S. João do Pragal	38.670587	-9.170931	38.670587	-9.170931	38.673742	-9.176046	2016-07-11	2017-05-08		2017-07-04	0	86
114	Basal Cell Carcinoma	USF FF-MAIS	38.565335	-9.046047	38.561011	-9.086742	38.673743	-9.176047	2017-05-23	2017-06-05		2017-06-26	1	68
115	Basal Cell Carcinoma	USF Feijó	38.653895	-9.155962	38.653895	-9.155962	38.673744	-9.176048	2016-11-14	2017-01-11		2017-03-20	1	82
116	Basal Cell Carcinoma	USF Amora S.	38.627941	-9.114108	38.627941	-9.114108	38.673745	-9.176049	2016-11-14	2017-01-11		2017-03-20	0	70
117	Basal Cell Carcinoma	USF Sobreda	38.642374	-9.193042	38.642374	-9.193042	38.673746	-9.176050	2016-11-14	2017-01-11		2017-03-27	1	71
118	Sebaceous Cyst	USF S. João do Pragal	38.681175	-9.157685	38.670587	-9.170931	38.673747	-9.176051	2016-11-21	2017-01-18		2017-01-18	0	66
119	Sebaceous Cyst	USF Sobreda	38.642374	-9.193042	38.642374	-9.193042	38.673748	-9.176052	2016-11-21	2017-01-18		2017-03-27	0	68
120	Seborrheic Keratosis	USF Sobreda	38.642374	-9.193042	38.642374	-9.193042	38.673749	-9.176053	2016-11-21	2017-01-18			1	63
121	Sebaceous Cyst	CS Quinta da Lomba	38.635545	-9.032855	38.643946	-9.053402	38.673750	-9.176054	2016-11-22	2017-01-18		2017-04-03	0	78
122	Actinic Keratosis	USF Cuidar Saúde	38.640920	-9.098922	38.640920	-9.098922	38.673751	-9.176055	2016-11-22	2017-01-08		2017-01-08	0	68
123	Eczema	UCSP Corroios	38.659522	-9.162090	38.638274	-9.154332	38.673752	-9.176056	2016-06-08	2017-01-18		2017-01-18	1	35
124	Actinic Keratosis	UCSP Sto. António e Laranjeiro	38.656224	-9.152500	38.656224	-9.152500	38.673753	-9.176057	2016-11-25	2017-02-01		2017-02-01	1	75
125	Basal Cell Carcinoma	USF CSI-Seixal	38.640920	-9.098922	38.640920	-9.098922	38.673754	-9.176058	2016-12-13	2017-02-01		2017-04-12	0	77
126	Actinic Keratosis	UCSP Rainha Dona Leonor	38.681175	-9.157685	38.677696	-9.154036	38.673755	-9.176059	2016-07-14	2017-02-01			1	84
127	Basal Cell Carcinoma	USF Vista Tejo	38.500719	-9.172132	38.665632	-9.186773	38.673756	-9.176060	2016-12-07	2017-02-01		2017-04-12	1	85
128	Dermatofibroma	USF Servir Saúde	38.645163	-9.147392	38.645163	-9.147392	38.673757	-9.176061	2016-12-07	2017-02-08		2017-04-11	0	43
129	Sinovial Cyst	UCSP Corroios	38.638274	-9.154332	38.638274	-9.154332	38.673758	-9.176062	2016-06-07	2017-02-15			0	75
130	Actinic Keratosis	USF Amora S.	38.627941	-9.114108	38.627941	-9.114108	38.673759	-9.176063	2017-01-13	2017-02-22		2017-02-22	0	68
131	Dermatofibroma	USF Monte da Caparica	38.665632	-9.186773	38.665632	-9.186773	38.673760	-9.176064	2016-11-16	2017-02-22	2017-02-22	2017-03-30	1	48
132	Seborrheic Keratosis	USF Cuidar Saúde	38.640920	-9.098922	38.640920	-9.098922	38.673761	-9.176065	2017-02-07	2017-02-22			1	67
133	Actinic Keratosis	UCSP Rainha Dona Leonor	38.681175	-9.157685	38.677696	-9.154036	38.673762	-9.176066	2016-07-25	2017-03-08			1	76
134	Sebaceous Cyst	USF Amora S.	38.665945	-9.194638	38.627941	-9.114108	38.673763	-9.176067	2016-10-13	2017-03-08		2017-05-09	1	77
135	Nevomelanocytic Nevus	UCSP Rainha Dona Leonor	38.681175	-9.157685	38.677696	-9.154036	38.673764	-9.176068	2017-02-16	2017-03-15		2017-03-15	1	56
136	Basal Cell Carcinoma	USF Cova da Piedade	38.672020	-9.169988	38.677696	-9.154036	38.673765	-9.176069	2017-01-16	2017-03-15		2017-05-24	1	71
137	Keratoacanthoma	USF Cova da Piedade	38.677696	-9.154036	38.677696	-9.154036	38.673766	-9.176070	2017-01-17	2017-03-15		2017-03-15	0	79
138	Squamous Cell Carcinoma	UCSP Sto. António e Laranjeiro	38.656224	-9.152500	38.656224	-9.152500	38.673767	-9.176071	2017-01-19	2017-03-15		2017-05-24	0	93
139	Actinic Keratosis	USF Servir Saúde	38.645163	-9.147392	38.645163	-9.147392	38.673768	-9.176072	2017-01-24	2017-03-22			1	78
140	Basal Cell Carcinoma	USF Amora S.	38.627941	-9.114108	38.627941	-9.114108	38.673769	-9.176073	2017-01-26	2017-03-22		2017-06-13	0	81
141	Seborrheic Keratosis	USF FF-MAIS	38.561011	-9.086742	38.561011	-9.086742	38.673770	-9.176074	2017-02-03	2017-03-22		2017-03-22	1	61
142	Actinic Keratosis	USF FF-MAIS	38.621243	-9.082701	38.561011	-9.086742	38.673771	-9.176075	2016-10-06	2017-04-05		2017-04-05	0	76
143	Basal Cell Carcinoma	USF Costa do Mar	38.665945	-9.194638	38.644954	-9.236880	38.673772	-9.176076	2016-02-11	2017-04-05		2017-04-26	1	62
144	Actinic Keratosis	USF Sobreda	38.642374	-9.193042	38.642374	-9.193042	38.673773	-9.176077	2017-01-31	2017-04-12		2017-04-12	1	74
145	Seborrheic Keratosis	UCSP Corroios	38.638274	-9.154332	38.638274	-9.154332	38.673774	-9.176078	2017-02-21	2017-04-12			1	68
146	Squamous Cell Carcinoma	CS Quinta da Lomba	38.635545	-9.032855	38.643946	-9.053402	38.673775	-9.176079	2017-02-23	2017-04-12		2017-05-19	1	86
147	Squamous Cell Carcinoma	UCSP Sines	37.959657	-8.864184	37.959657	-8.864184	38.673776	-9.176080	2017-03-22	2017-04-19		2017-05-29	1	86
148	Basal Cell Carcinoma	USF Feijó	38.653895	-9.155962	38.653895	-9.155962	38.673777	-9.176081	2017-04-21	2017-05-17		2017-07-11	0	64
149	Basal Cell Carcinoma	USF Servir Saúde	38.645163	-9.147392	38.645163	-9.147392	38.673778	-9.176082	2017-04-24	2017-05-17		2017-08-09	1	83
150	Actinic Keratosis	USF Feijó	38.653895	-9.155962	38.653895	-9.155962	38.673779	-9.176083	2017-03-22	2017-05-31		2017-05-31	1	83
151	Actinic Keratosis	USF Torre da Marinha	38.618404	-9.097428	38.618404	-9.097428	38.673780	-9.176084	2017-03-24	2017-06-07			0	89
152	Basal Cell Carcinoma	USF CSI-Seixal	38.640920	-9.098922	38.640920	-9.098922	38.673781	-9.176085	2017-05-17	2017-06-09	2017-08-21	2017-09-06	0	83

## Sheet: Table B
ID	Diagnosed Dermatoses	PS Modality	Waiting Time	First Visit	Hosp Visit	Extra Visit	No. Visits	D_PCC(km)	D_HGO(km)	CT_PCC	CT_HGO	Travel Cost	Visit Fee	Oport. Cost	AGE	GENDER
2	Basal Cell Carcinoma	PSTD	51	1	0	0	1	5.9	13.2	12.046	18.908	12.046	7	14.126	64	1
3	Ondontogenic Granuloma	PSTD	40	1	0	0	1	5.9	13.2	12.046	18.908	12.046	7	14.126	56	1
6	Viral Wart	PSTD	98	1	0	0	1	5.9	13.2	12.046	18.908	12.046	7	14.126	62	1
7	Nevomelanocytic Nevus	PSTD	51	1	0	0	1	1	2.6	7.44	8.944	7.44	7	14.126	63	1
8	Neurofibroma	PSTD	256	1	0	1	2	3.1	35.4	9.414	39.776	49.19	14	31.7835	50	0
9	Leg Ulcer	PSTD	34	1	0	0	1	1	10.1	7.44	15.994	7.44	7	0	81	1
10	Seborrheic Keratosis	PSTD	45	1	0	0	1	1	2.6	7.44	8.944	7.44	7	14.126	69	0
11	Actinic Keratosis	PSTD	100	1	0	0	1	3.1	35.4	9.414	39.776	9.414	7	0	72	1
12	Mucocele	PSTD	51	1	0	0	1	1	33.3	7.44	37.802	7.44	7	14.126	52	1
13	Actinic Keratosis	PSTD	39	1	0	0	1	7.2	16.3	13.268	21.822	13.268	7	14.126	69	0
16	Angioma	PSTD	151	1	0	1	2	1	33.3	7.44	37.802	45.242	14	0	77	1
18	Nevomelanocytic Nevus	PSTD	102	1	0	0	1	1	10.1	7.44	15.994	7.44	7	14.126	53	0
19	Basal Cell Carcinoma	PSTD	139	1	0	0	1	7.2	16.3	13.268	21.822	13.268	7	0	74	1
20	Actinic Keratosis	PSTD	62	1	0	0	1	2.3	6.4	8.662	12.516	8.662	7	0	76	1
21	Basal Cell Carcinoma	PSTD	219	1	0	1	2	3.5	5.1	9.79	11.294	21.084	14	0	76	1
22	Actinic Keratosis	PSTD	114	1	0	0	1	14.8	16.4	20.412	21.916	20.412	7	14.126	63	1
23	Squamous Cell Carcinoma	PSTD	159	1	0	0	1	1	15.9	7.44	21.446	7.44	7	0	74	1
24	Basal Cell Carcinoma	PSTD	138	1	0	0	1	5.9	13.2	12.046	18.908	12.046	7	0	76	0
25	Basal Cell Carcinoma	PSTD	51	1	0	0	1	5.9	13.2	12.046	18.908	12.046	7	0	74	0
27	Basal Cell Carcinoma	PSTD	95	1	0	0	1	5.9	13.2	12.046	18.908	12.046	7	0	77	0
28	Actinic Keratosis	PSTD	92	1	0	0	1	5.9	13.2	12.046	18.908	12.046	7	0	80	0
29	Actinic Keratosis	PSTD	131	1	0	0	1	2.3	9.6	8.662	15.524	8.662	7	0	89	0
30	Nevomelanocytic Nevus	PSTD	191	1	0	0	1	22.5	29.8	27.65	34.512	27.65	7	14.126	32	0
31	Basal Cell Carcinoma	PSTD	62	1	0	0	1	5.9	13.2	12.046	18.908	12.046	7	14.126	62	1
38	Squamous Cell Carcinoma	PSTD	133	1	0	1	2	1	2.6	7.44	8.944	16.384	14	0	77	1
39	Basal Cell Carcinoma	PSTD	78	1	0	0	1	10.7	28.7	16.558	33.478	16.558	7	0	72	0
40	Actinic Keratosis	PSTD	107	1	0	0	1	7.2	16.3	13.268	21.822	13.268	7	0	75	0
41	Actinic Keratosis	PSTD	92	1	0	0	1	2.1	6.2	8.474	12.328	8.474	7	14.126	67	1
42	Squamous Cell Carcinoma	PSTD	51	1	0	0	1	1	17.2	7.44	22.668	7.44	7	0	75	1
43	Seborrheic Keratosis	PSTD	190	1	0	0	1	1	17.2	7.44	22.668	7.44	7	14.126	58	0
44	Actinic Keratosis	PSTD	51	1	0	0	1	1	17.2	7.44	22.668	7.44	7	0	90	0
45	Basal Cell Carcinoma	PSTD	115	1	0	1	2	1	15.9	7.44	21.446	28.886	14	0	82	1
48	Actinic Keratosis	PSTD	34	1	0	0	1	2.3	6.4	8.662	12.516	8.662	7	14.126	64	1
49	Eczema	PSTD	99	1	0	0	1	1	15.9	7.44	21.446	7.44	7	0	80	1
50	Basal Cell Carcinoma	PSTD	117	1	0	1	2	5.9	13.2	12.046	18.908	30.954	14	0	82	0
51	Squamous Cell Carcinoma	PSTD	51	1	0	0	1	5.9	13.2	12.046	18.908	12.046	7	0	74	1
52	Malignant Melanoma	PSTD	51	1	0	0	1	1	10.1	7.44	15.994	7.44	7	0	85	0
53	Basal Cell Carcinoma	PSTD	105	1	0	1	2	1	33.6	7.44	38.084	45.524	14	0	89	0
54	Nevomelanocytic Nevus	PSTD	51	1	0	0	1	1	45.5	7.44	49.27	7.44	7	14.126	37	1
55	Nevomelanocytic Nevus	PSTD	51	1	0	0	1	1	17.2	7.44	22.668	7.44	7	14.126	51	0
56	Basal Cell Carcinoma	PSTD	93	1	0	1	2	1	2.6	7.44	8.944	16.384	14	31.7835	63	1
57	Basal Cell Carcinoma	PSTD	92	1	0	1	2	2.1	6.2	8.474	12.328	20.802	14	31.7835	65	0
58	Nevomelanocytic Nevus	PSTD	78	1	0	0	1	2.1	6.2	8.474	12.328	8.474	7	14.126	25	0
59	Actinic Keratosis	PSTD	79	1	0	0	1	1	2.6	7.44	8.944	7.44	7	14.126	62	1
60	Basal Cell Carcinoma	PSTD	31	1	0	1	2	2.1	6.2	8.474	12.328	20.802	14	0	81	1
61	Basal Cell Carcinoma	PSTD	135	1	0	1	2	1	17.2	7.44	22.668	30.108	14	0	84	1
62	Seborrheic Keratosis	PSTD	89	1	0	0	1	1	15.9	7.44	21.446	7.44	7	14.126	69	0
63	Actinic Keratosis	PSTD	309	1	0	0	1	1	15.9	7.44	21.446	7.44	7	0	79	1
64	Basal Cell Carcinoma	PSTD	78	1	0	0	1	5	14.1	11.2	19.754	11.2	7	14.126	66	1
65	Squamous Cell Carcinoma	PSTD	47	1	0	1	2	3.9	18.8	10.166	24.172	34.338	14	0	72	1
66	Basal Cell Carcinoma	PSTD	77	1	0	0	1	1	2.6	7.44	8.944	7.44	7	0	78	1
67	Actinic Keratosis	PSTD	62	1	0	0	1	1	15.9	7.44	21.446	7.44	7	0	75	0
68	Nevomelanocytic Nevus	PSTD	55	1	0	0	1	17.4	24.7	22.856	29.718	22.856	7	14.126	40	0
69	Actinic Keratosis	PSTD	41	1	0	0	1	5.9	13.2	12.046	18.908	12.046	7	0	85	0
70	Nevomelanocytic Nevus	PSTD	45	1	0	0	1	2.3	6.4	8.662	12.516	8.662	7	14.126	32	1
71	Nevomelanocytic Nevus	PSTD	58	1	0	0	1	17.1	18.3	22.574	23.702	22.574	7	14.126	34	0
72	Malignant Melanoma	PSTD	9	1	0	0	1	1	15.9	7.44	21.446	7.44	7	14.126	57	0
74	Seborrheic Keratosis	PSTD	236	1	0	0	1	1	15.9	7.44	21.446	7.44	7	0	75	1
75	Nevomelanocytic Nevus	PSTD	61	1	0	1	2	7.6	11.7	13.644	17.498	31.142	14	0	71	0
76	Nevomelanocytic Nevus	PSTD	47	1	0	0	1	3.9	18.8	10.166	24.172	10.166	7	14.126	49	0
77	Keratoacanthoma	PSTD	84	1	0	1	2	1	2.2	7.44	8.568	16.008	14	0	70	1
80	Squamous Cell Carcinoma	PSTD	51	1	0	1	2	2.3	6.4	8.662	12.516	21.178	14	0	94	0
81	Actinic Keratosis	PSTD	45	1	0	0	1	1	17.2	7.44	22.668	7.44	7	14.126	60	1
82	Basal Cell Carcinoma	PSTD	30	1	0	0	1	1	2.2	7.44	8.568	7.44	7	0	71	0
83	Basal Cell Carcinoma	PSTD	37	1	0	0	1	1	2.2	7.44	8.568	7.44	7	0	72	0
84	Actinic Keratosis	PSTD	51	1	0	0	1	8.2	12.3	14.208	18.062	14.208	7	14.126	58	0
85	Actinic Keratosis	PSTD	51	1	0	0	1	2.1	6.2	8.474	12.328	8.474	7	14.126	63	0
87	Squamous Cell Carcinoma	PSTD	44	1	0	0	1	1	17.2	7.44	22.668	7.44	7	0	81	1
88	Pyogenic Granuloma	PSTD	36	1	0	0	1	1	19	7.44	24.36	7.44	7	0	73	0
89	Nevomelanocytic Nevus	PSTD	28	1	0	0	1	5.9	13.2	12.046	18.908	12.046	7	14.126	33	0
90	Basal Cell Carcinoma	PSCR	296	1	1	0	2	1	7	7.44	13.08	20.52	11.5	0	72	0
91	Actinic Keratosis	PSCR	60	1	1	0	2	4.1	10	10.354	15.9	26.254	11.5	0	77	1
92	Basal Cell Carcinoma	PSCR	65	1	1	1	3	1	15.9	7.44	21.446	50.332	18.5	49.441	51	0
93	Actinic Keratosis	PSCR	120	1	1	0	2	5.9	13.2	12.046	18.908	30.954	11.5	0	76	1
94	Basal Cell Carcinoma	PSCR	198	1	1	0	2	1	7.8	7.44	13.832	21.272	11.5	31.7835	67	1
95	Basal Cell Carcinoma	PSCR	123	1	1	1	3	1	6.9	7.44	12.986	33.412	18.5	49.441	66	0
96	Seborrheic Keratosis	PSCR	24	1	1	0	2	1	7.8	7.44	13.832	21.272	11.5	31.7835	50	1
97	Malignant Melanoma	PSCR	11	1	1	0	2	1	15.9	7.44	21.446	28.886	11.5	31.7835	63	0
98	Basal Cell Carcinoma	PSCR	121	1	1	0	2	1	7	7.44	13.08	20.52	11.5	0	88	0
99	Basal Cell Carcinoma	PSCR	143	1	1	0	2	1	7.8	7.44	13.832	21.272	11.5	0	76	1
100	Basal Cell Carcinoma	PSCR	110	1	1	0	2	7.2	16.3	13.268	21.822	35.09	11.5	0	85	1
103	Pyogenic Granuloma	PSCR	100	1	1	0	2	1	7.8	7.44	13.832	21.272	11.5	31.7835	22	0
104	Actinic Keratosis	PSCR	118	1	1	0	2	4.6	37.2	10.824	41.468	52.292	11.5	0	91	0
105	Actinic Keratosis	PSCR	108	1	1	0	2	5.9	13.2	12.046	18.908	30.954	11.5	31.7835	67	0
106	Basal Cell Carcinoma	PSCR	152	1	1	0	2	37.7	200.7	41.938	195.158	237.096	11.5	31.7835	65	1
107	Squamous Cell Carcinoma	PSCR	95	1	1	0	2	1	2.2	7.44	8.568	16.008	11.5	0	71	1
108	Basal Cell Carcinoma	PSCR	151	1	1	0	2	6.5	22.7	12.61	27.838	40.448	11.5	31.7835	62	0
109	Actinic Keratosis	PSCR	56	1	1	0	2	5.9	13.2	12.046	18.908	30.954	11.5	0	86	0
110	Basal Cell Carcinoma	PSCR	269	1	1	0	2	1	15.9	7.44	21.446	28.886	11.5	31.7835	60	1
111	Basal Cell Carcinoma	PSCR	349	1	1	0	2	1	17.2	7.44	22.668	30.108	11.5	31.7835	65	1
112	Actinic Keratosis	PSCR	123	1	1	0	2	1	2.2	7.44	8.568	16.008	11.5	31.7835	64	0
113	Basal Cell Carcinoma	PSCR	353	1	1	0	2	1	2.2	7.44	8.568	16.008	11.5	0	86	0
114	Basal Cell Carcinoma	PSCR	33	1	1	0	2	4.5	22.5	10.73	27.65	38.38	11.5	31.7835	68	1
115	Basal Cell Carcinoma	PSCR	126	1	1	0	2	1	7	7.44	13.08	20.52	11.5	0	82	1
116	Basal Cell Carcinoma	PSCR	126	1	1	0	2	1	15.9	7.44	21.446	28.886	11.5	0	70	0
117	Basal Cell Carcinoma	PSCR	133	1	1	0	2	1	6.9	7.44	12.986	20.426	11.5	0	71	1
118	Sebaceous Cyst	PSCR	57	1	1	0	2	2.1	3.3	8.474	9.602	18.076	11.5	31.7835	66	0
119	Sebaceous Cyst	PSCR	126	1	1	0	2	1	6.9	7.44	12.986	20.426	11.5	31.7835	68	0
121	Sebaceous Cyst	PSCR	131	1	1	0	2	3.1	35.4	9.414	39.776	49.19	11.5	0	78	0
122	Actinic Keratosis	PSCR	46	1	1	0	2	1	17.2	7.44	22.668	30.108	11.5	31.7835	68	0
123	Eczema	PSCR	220	1	1	0	2	3.4	10.2	9.696	16.088	25.784	11.5	31.7835	35	1
124	Actinic Keratosis	PSCR	66	1	1	0	2	1	7	7.44	13.08	20.52	11.5	0	75	1
125	Basal Cell Carcinoma	PSCR	119	1	1	0	2	1	17.2	7.44	22.668	30.108	11.5	0	77	0
127	Basal Cell Carcinoma	PSCR	125	1	1	0	2	30	31.6	34.7	36.204	70.904	11.5	0	85	1
128	Dermatofibroma	PSCR	124	1	1	0	2	1	8.8	7.44	14.772	22.212	11.5	31.7835	43	0
130	Actinic Keratosis	PSCR	39	1	1	0	2	1	15.9	7.44	21.446	28.886	11.5	31.7835	68	0
131	Dermatofibroma	PSCR	134	1	1	1	3	1	2.6	7.44	8.944	25.328	18.5	49.441	48	1
134	Sebaceous Cyst	PSCR	206	1	1	0	2	25.8	40.7	30.752	44.758	75.51	11.5	0	77	1
135	Nevomelanocytic Nevus	PSCR	29	1	1	0	2	2.3	8.3	8.662	14.302	22.964	11.5	31.7835	56	1
136	Basal Cell Carcinoma	PSCR	128	1	1	0	2	2.1	6.2	8.474	12.328	20.802	11.5	0	71	1
137	Keratoacanthoma	PSCR	58	1	1	0	2	1	5.1	7.44	11.294	18.734	11.5	0	79	0
138	Squamous Cell Carcinoma	PSCR	125	1	1	0	2	1	7	7.44	13.08	20.52	11.5	0	93	0
140	Basal Cell Carcinoma	PSCR	137	1	1	0	2	1	15.9	7.44	21.446	28.886	11.5	0	81	0
141	Seborrheic Keratosis	PSCR	49	1	1	0	2	1	19	7.44	24.36	31.8	11.5	31.7835	61	1
142	Actinic Keratosis	PSCR	179	1	1	0	2	10.7	28.7	16.558	33.478	50.036	11.5	0	76	0
143	Basal Cell Carcinoma	PSCR	435	1	1	0	2	5.9	13.2	12.046	18.908	30.954	11.5	31.7835	62	1
144	Actinic Keratosis	PSCR	72	1	1	0	2	1	6.9	7.44	12.986	20.426	11.5	0	74	1
146	Squamous Cell Carcinoma	PSCR	86	1	1	0	2	3.1	35.4	9.414	39.776	49.19	11.5	0	86	1
147	Squamous Cell Carcinoma	PSCR	67	1	1	0	2	1	153	7.44	150.32	157.76	11.5	0	86	1
148	Basal Cell Carcinoma	PSCR	80	1	1	0	2	1	7	7.44	13.08	20.52	11.5	31.7835	64	0
149	Basal Cell Carcinoma	PSCR	105	1	1	0	2	1	8.8	7.44	14.772	22.212	11.5	0	83	1
150	Actinic Keratosis	PSCR	69	1	1	0	2	1	7	7.44	13.08	20.52	11.5	0	83	1
152	Basal Cell Carcinoma	PSCR	109	1	1	1	3	1	17.2	7.44	22.668	52.776	18.5	0	83	0
